# Supplementary material for: ABA and Not Chilling Reduces Heat Requirement to Force Cherry Blossom after Endodormancy Release
Source: Plants (Basel). 2022 Aug 4;11(15):2044. doi: 10.3390/plants11152044 (PMC9370221; doi:10.3390/plants11152044)
Supplement: Supplementary file 1 [file plants-11-02044-s001.zip]

Archive with 1 entries (1 files):
- plants-1831909-supplementary.pdf
